# Supplementary material for: Heparanase Promotes Tumor Growth and Liver Metastasis of Colorectal Cancer Cells by Activating the p38/MMP1 Axis
Source: Front Oncol. 2019 Apr 2;9:216. doi: 10.3389/fonc.2019.00216 (PMC6454005; doi:10.3389/fonc.2019.00216)
Supplement: Supplementary file 2 [file Table_2.xlsx]

## Sheet: Sheet1
Gene_ID	Gene name	Log2(Fold change)	P‑value
MSTRG.17143	SERPINA5|SERPINA3|SERPINA3|SERPINA4	1.30397	5.72358e-27
MSTRG.47473	TRIM31	1.67743	5.71983e-24
ENSG00000168209	DDIT4	1.08685	1.0444e-22
MSTRG.22421	TBC1D26|ZNF286A|TBC1D26	2.08866	2.30061e-19
ENSG00000176046	NUPR1	1.13969	2.40321e-13
MSTRG.58288	-	8.7798	1.54793e-12
MSTRG.24526	RP11-120M18.2|PRKAR1A|ARSG	1.00953	3.17722e-12
ENSG00000094755	GABRP	1.52082	1.38114e-11
ENSG00000116039	ATP6V1B1	1.1122	4.03958e-10
ENSG00000148346	LCN2	1.35039	1.06549e-09
MSTRG.12586	ZNF740	1.00727	2.31711e-09
MSTRG.46540	-	1.48596	5.4397e-09
MSTRG.20590	-	1.16932	8.88682e-09
MSTRG.22198	C17orf100|C17orf100|CTC-281F24.3	2.2513	2.37337e-08
ENSG00000133710	SPINK5	1.06608	1.21828e-07
MSTRG.50072	SLC29A4	1.27267	3.045e-07
MSTRG.36966	MIOX|ADM2	1.23909	1.12727e-06
ENSG00000006071	ABCC8	1.12858	1.43733e-06
ENSG00000117016	RIMS3	1.09399	1.47708e-06
MSTRG.52743	FAM131B	1.22818	1.67556e-06
ENSG00000179178	TMEM125	1.19186	1.79858e-06
MSTRG.29177	-	1.04781	2.34042e-06
ENSG00000107738	C10orf54	1.18187	2.46915e-06
ENSG00000003400	CASP10	1.36291	7.64163e-06
MSTRG.55248	-	1.14249	1.89297e-05
MSTRG.9639	-	1.02397	2.12068e-05
ENSG00000185133	INPP5J	1.61962	3.91486e-05
ENSG00000196338	NLGN3	1.04969	5.08633e-05
ENSG00000187867	PALM3	1.67811	5.31865e-05
ENSG00000229191	RP11-168O16.1	1.29252	7.49187e-05
ENSG00000003137	CYP26B1	1.00901	7.56488e-05
ENSG00000152292	SH2D6	1.18912	8.37235e-05
ENSG00000198624	CCDC69	1.21205	9.81904e-05
MSTRG.26820	ZNF69	1.46919	0.000122999
ENSG00000185432	METTL7A	1.58191	0.000154645
ENSG00000185818	NAT8L	1.22464	0.00020983
MSTRG.58391	-	2.91579	0.000243275
MSTRG.4283	-	1.56633	0.000251255
ENSG00000023892	DEF6	1.31411	0.000333428
MSTRG.28462	CD37	1.34844	0.000364787
MSTRG.16236	RP11-589M4.1	2.66838	0.000385249
ENSG00000106333	PCOLCE	1.08738	0.000432375
ENSG00000143847	PPFIA4	1.35011	0.00050518
ENSG00000188037	CLCN1	1.53362	0.000524878
ENSG00000075340	ADD2	1.08406	0.000559767
ENSG00000188747	NOXA1	1.37498	0.000565291
ENSG00000171124	FUT3	1.11922	0.000585154
ENSG00000158186	MRAS	2.67721	0.000647323
MSTRG.28333	-	1.61014	0.000648056
MSTRG.56208	-	1.59396	0.000651005
ENSG00000244067	GSTA2	1.54796	0.000673983
ENSG00000001617	SEMA3F	1.39284	0.000730168
ENSG00000198824	CHAMP1	1.33035	0.000768291
MSTRG.59730	-	1.30425	0.000832903
ENSG00000174502	SLC26A9	1.11405	0.00098226
ENSG00000114270	COL7A1	1.29107	0.000993735
ENSG00000255062	RP11-712L6.5	4.34568	0.00102522
MSTRG.33916	-	1.37919	0.00108539
MSTRG.14349	-	1.63888	0.0011546
ENSG00000162383	SLC1A7	1.21594	0.00133382
ENSG00000125846	ZNF133	1.09881	0.00139739
ENSG00000138152	BTBD16	1.13203	0.00141695
ENSG00000238045	AC009133.12	2.03579	0.00149592
ENSG00000167434	CA4	1.33667	0.0019032
ENSG00000265778	RP11-17M16.2	1.24164	0.00204578
ENSG00000175538	KCNE3	1.53267	0.00220687
ENSG00000128573	FOXP2	1.56191	0.00242836
MSTRG.56423	RP11-236F9.2	2.60653	0.00257648
MSTRG.35767	-	1.41902	0.00329148
ENSG00000222033	LINC01124	1.22051	0.00395902
MSTRG.32089	-	1.28307	0.00459963
ENSG00000167123	CERCAM	1.19432	0.00470168
ENSG00000176383	B3GNT4	1.28433	0.00485961
ENSG00000177679	SRRM3	1.41033	0.00487832
ENSG00000269086	CTC-523E23.5	1.13813	0.00539518
MSTRG.4282	-	1.20958	0.00551208
ENSG00000233834	AC005083.1	1.04153	0.00624608
MSTRG.21760	-	1.03571	0.00689755
ENSG00000136002	ARHGEF4	1.13428	0.00710625
ENSG00000166816	LDHD	1.07959	0.00751916
ENSG00000256008	RP11-728G15.1	1.21909	0.00794569
MSTRG.31212	-	1.30948	0.00835993
ENSG00000119669	IRF2BPL	1.71598	0.00943799
ENSG00000136367	ZFHX2	1.11085	0.0100162
ENSG00000100027	YPEL1	1.22485	0.0121643
ENSG00000260953	RP11-426C22.6	1.02238	0.0122167
ENSG00000225177	RP11-390P2.4	1.045	0.0125043
ENSG00000088543	C3orf18	1.28258	0.0132951
MSTRG.12053	FAM60A|RP11-627K11.6	1.0147	0.0133158
ENSG00000091428	RAPGEF4	1.04337	0.0137998
MSTRG.41073	RP11-503N18.5	1.84961	0.0144322
ENSG00000140092	FBLN5	1.0691	0.0177168
ENSG00000139160	ETFBKMT	1.05033	0.0186525
MSTRG.23160	-	9.18568	0.0187354
MSTRG.8197	-	9.11614	0.0196516
MSTRG.34988	-	1.92402	0.0198972
ENSG00000112062	MAPK14	1.09153	0.0255741
ENSG00000139531	SUOX	1.37055	0.0264227
MSTRG.7121	-	1.17821	0.0285074
MSTRG.26772	-	1.40923	0.028584
MSTRG.23079	-	8.43774	0.0308463
MSTRG.34811	-	1.64436	0.0337884
MSTRG.35432	-	1.01221	0.0357903
ENSG00000173080	RXFP4	1.12987	0.0360132
Table S2: Upregulated genes in SW480-KD cells compared with control
