# Supplementary material for: Heparanase Promotes Tumor Growth and Liver Metastasis of Colorectal Cancer Cells by Activating the p38/MMP1 Axis
Source: Front Oncol. 2019 Apr 2;9:216. doi: 10.3389/fonc.2019.00216 (PMC6454005; doi:10.3389/fonc.2019.00216)
Supplement: Supplementary file 3 [file Table_3.xlsx]

## Sheet: Sheet1
Gene_ID	Gene name	Log2(Fold change)	P‑value
ENSG00000134193	REG4	-2.15822056867	2.19929e-80
ENSG00000137673	MMP7	-1.2971444888	5.09616e-53
ENSG00000105974	CAV1	-1.35739818844	2.81817e-38
MSTRG.40199	RNU1-70P|SLC2A2	-1.33723742553	5.61548e-34
ENSG00000105971	CAV2	-1.35304384219	5.5395e-33
MSTRG.49357	RP11-307P5.1|SAMD5	-1.20332021325	2.30387e-30
ENSG00000188042	ARL4C	-1.20976546787	5.11483e-30
MSTRG.44875	LUCAT1|RP11-213H15.4	-1.24765888991	2.91044e-19
MSTRG.33614	RP11-314N13.10|FKBP1A|SDCBP2	-1.10717153591	1.58186e-18
ENSG00000215182	MUC5AC	-1.7247849026	1.58929e-17
ENSG00000196611	MMP1	-1.98210597047	2.60726e-17
ENSG00000197506	SLC28A3	-1.07021906056	3.07696e-17
MSTRG.55609	-	-10.0698775112	2.48133e-16
MSTRG.28010	AC011513.3|CEACAM5|CEACAM6	-1.73867079041	1.10848e-15
ENSG00000196639	HRH1	-2.49435706617	1.12474e-13
ENSG00000179010	MRFAP1	-1.86745599391	1.61624e-11
ENSG00000175592	FOSL1	-1.1430546043	7.30988e-11
ENSG00000160446	ZDHHC12	-1.17627913224	9.09246e-11
ENSG00000073737	DHRS9	-2.28681812324	5.9041e-09
ENSG00000134531	EMP1	-1.03461046664	1.32563e-08
ENSG00000171401	KRT13	-1.51205437427	4.17264e-08
ENSG00000169429	CXCL8	-1.05262240562	8.63077e-08
ENSG00000260604	RP1-140K8.5	-1.11314200524	4.74365e-07
ENSG00000134827	TCN1	-1.12614137258	1.36101e-06
ENSG00000127774	EMC6	-2.21971879562	2.05469e-06
MSTRG.4923	-	-1.11802095057	5.13461e-06
MSTRG.12064	DENND5B-AS1	-1.42997093741	5.46613e-06
ENSG00000231290	APCDD1L-AS1	-2.03653626434	6.02042e-06
MSTRG.45821	PCDHB17P|PCDHB4|PCDHB2	-1.98143941334	6.18713e-06
MSTRG.39956	RP11-555M1.3|RP11-550I24.2	-1.45277370256	1.04311e-05
ENSG00000127951	FGL2	-1.0966905456	1.71591e-05
ENSG00000166831	RBPMS2	-1.7022360573	1.92967e-05
ENSG00000170044	ZPLD1	-2.05387373214	2.00093e-05
ENSG00000160712	IL6R	-1.60580865356	2.98228e-05
ENSG00000166670	MMP10	-1.65246585106	2.98771e-05
MSTRG.31229	-	-2.18631806344	4.29533e-05
MSTRG.37694	-	-2.36693802942	6.78126e-05
ENSG00000073756	PTGS2	-1.04737576783	0.000111478
MSTRG.26946	MIR24-2	-1.01581672961	0.000151025
ENSG00000118271	TTR	-1.08075652764	0.000288385
MSTRG.46832	-	-1.1605825058	0.000369906
MSTRG.7424	RP11-429G19.3|ENTPD1|AL365273.1|RP11-248J23.7|CC2D2B	-1.12506218013	0.000405722
MSTRG.5841	-	-1.04211518818	0.000447727
ENSG00000185621	LMLN	-1.09410308683	0.000452616
MSTRG.5884	-	-1.20952537159	0.000532314
MSTRG.505	RP11-276H7.3|RP11-276H7.2	-1.38441218702	0.000923495
ENSG00000180044	C3orf80	-1.13892203221	0.00103957
ENSG00000137033	IL33	-1.52195535053	0.0011573
MSTRG.47431	POU5F1|PSORS1C3	-1.26131326201	0.00118798
MSTRG.39517	ATP1B3-AS1	-1.43087080032	0.00160528
MSTRG.18372	-	-1.44119508658	0.00164733
MSTRG.43376	-	-1.13755787496	0.00293307
MSTRG.51967	-	-2.10914931473	0.00319518
ENSG00000279500	RP11-21K12.2	-1.03267478983	0.00362064
MSTRG.20471	SLC5A11	-1.1473897594	0.00378731
MSTRG.9660	-	-1.09092397154	0.00385421
ENSG00000260274	RP11-817O13.8	-1.01411735211	0.00433947
MSTRG.47131	PPIAP29	-1.43083191967	0.00453625
MSTRG.56207	-	-3.54337151123	0.00525877
ENSG00000126804	ZBTB1	-1.76694617528	0.00532653
MSTRG.24701	ZACN|GALR2	-1.0286998217	0.00594761
MSTRG.3561	-	-1.18567987322	0.00608544
ENSG00000137745	MMP13	-1.32941061412	0.0063739
ENSG00000138867	GUCD1	-1.51074734735	0.00642257
MSTRG.5796	IDI2-AS1	-2.20026256506	0.00690243
MSTRG.33294	AC064852.4|KCNJ13	-1.35095616435	0.00702087
ENSG00000161048	NAPEPLD	-1.40610370491	0.00731214
ENSG00000247556	OIP5-AS1	-1.312152022	0.00765063
MSTRG.28969	-	-1.22082688445	0.00782486
ENSG00000196810	CTBP1-AS2	-2.06056537886	0.00972065
MSTRG.96	-	-10.0925774321	0.00979304
ENSG00000250295	RDH10-AS1	-1.26126640112	0.0101395
MSTRG.52134	-	-1.17840220132	0.0124139
ENSG00000108786	HSD17B1	-1.41911967736	0.0142119
MSTRG.57419	-	-1.0413895385	0.0144887
MSTRG.1047	RP4-622L5.2|KPNA6	-1.24781095561	0.0163642
ENSG00000109133	TMEM33	-1.08851115821	0.0214438
MSTRG.33074	-	-1.2109407353	0.0238912
MSTRG.26777	-	-1.80692763158	0.0248945
ENSG00000266094	RASSF5	-1.45382086048	0.0251854
ENSG00000118596	SLC16A7	-1.56218069398	0.025683
ENSG00000141404	GNAL	-1.50540889947	0.0283876
MSTRG.51670	-	-1.45650734002	0.0371371
Table S3: Downregulated genes in SW480-KD cells compared with control
