# Supplementary material for: Heparanase Promotes Tumor Growth and Liver Metastasis of Colorectal Cancer Cells by Activating the p38/MMP1 Axis
Source: Front Oncol. 2019 Apr 2;9:216. doi: 10.3389/fonc.2019.00216 (PMC6454005; doi:10.3389/fonc.2019.00216)
Supplement: Supplementary file 4 [file Table_4.xlsx]

## Sheet: Sheet1
#Term	Database	P-Value	input_gene
The canonical retinoid cycle in rods (twilight vision)	Reactome	1.60446e-05	DHRS9,10170:down|NAPEPLD,222236:down|TTR,7276:down|HSD17B1,3292:down
Collagen degradation	Reactome	4.69906e-05	MMP10,4319:down|MMP1,4312:down|MMP13,4322:down|MMP7,4316:down|COL7A1,1294:up
Activation of Matrix Metalloproteinases	Reactome	5.17524e-05	MMP10,4319:down|MMP1,4312:down|MMP13,4322:down|MMP7,4316:down
Extracellular matrix organization	Reactome	5.65153e-05	MMP1,4312:down|TTR,7276:down|MMP7,4316:down|CEACAM6,4680:down|MMP10,4319:down|MMP13,4322:down|PCOLCE,5118:up|FBLN5,10516:up|COL7A1,1294:up
Transmembrane transport of small molecules	Reactome	0.000123359	ABCC8,6833:up|SLC26A9,115019:up|SLC5A11,115584:down|SLC29A4,222962:up|SLC1A7,6512:up|SLC2A2,6514:down|CLCN1,1180:up|PRKAR1A,5573:up|ATP6V1B1,525:up|SLC16A7,9194:down|LCN2,3934:up|ADD2,119:up|SLC28A3,64078:down
Assembly of collagen fibrils and other multimeric structures	Reactome	0.000338297	MMP7,4316:down|MMP13,4322:down|PCOLCE,5118:up|COL7A1,1294:up
SLC-mediated transmembrane transport	Reactome	0.000972103	SLC26A9,115019:up|SLC5A11,115584:down|SLC29A4,222962:up|SLC1A7,6512:up|SLC2A2,6514:down|SLC16A7,9194:down|SLC28A3,64078:down
Transport of nucleosides and free purine and pyrimidine bases across the plasma membrane	Reactome	0.00113261	SLC29A4,222962:up|SLC28A3,64078:down
Degradation of the extracellular matrix	Reactome	0.00126293	MMP10,4319:down|MMP1,4312:down|MMP13,4322:down|MMP7,4316:down|COL7A1,1294:up
Regulation of insulin secretion	Reactome	0.00137251	ABCC8,6833:up|RAPGEF4,11069:up|SLC2A2,6514:down|PRKAR1A,5573:up
Collagen formation	Reactome	0.00191914	MMP7,4316:down|MMP13,4322:down|PCOLCE,5118:up|COL7A1,1294:up
Visual phototransduction	Reactome	0.00279391	DHRS9,10170:down|NAPEPLD,222236:down|TTR,7276:down|HSD17B1,3292:down
Retrograde endocannabinoid signaling	KEGG PATHWAY	0.00289413	NAPEPLD,222236:down|PTGS2,5743:down|MAPK14,1432:up|GABRP,2568:up
Diseases associated with visual transduction	Reactome	0.00367788	NAPEPLD,222236:down|TTR,7276:down
Retinoid cycle disease events	Reactome	0.00367788	NAPEPLD,222236:down|TTR,7276:down
Integration of energy metabolism	Reactome	0.00403478	ABCC8,6833:up|RAPGEF4,11069:up|SLC2A2,6514:down|PRKAR1A,5573:up
Plasminogen activating cascade	PANTHER	0.00415274	MMP1,4312:down|MMP13,4322:down
Epithelial cell signaling in Helicobacter pylori infection	KEGG PATHWAY	0.00781979	ATP6V1B1,525:up|CXCL8,3576:down|MAPK14,1432:up
RA biosynthesis pathway	Reactome	0.00821079	DHRS9,10170:down|CYP26B1,56603:up
RIG-I-like receptor signaling pathway	KEGG PATHWAY	0.00843969	CASP10,843:up|CXCL8,3576:down|MAPK14,1432:up
Table S4: Pathway enrichment results of DEGs
