# Supplementary material for: Heparanase Promotes Tumor Growth and Liver Metastasis of Colorectal Cancer Cells by Activating the p38/MMP1 Axis
Source: Front Oncol. 2019 Apr 2;9:216. doi: 10.3389/fonc.2019.00216 (PMC6454005; doi:10.3389/fonc.2019.00216)
Supplement: Supplementary file 5 [file Table_5.xlsx]

## Sheet: Sheet1
Term	Database	P-Value	input_gene
plasma membrane part	Cellular Component	3.76869e-06	SLC2A2,6514:down|CA4,762:up|SLC28A3,64078:down|ATP6V1B1,525:up|ABCC8,6833:up|NOXA1,10811:up|GABRP,2568:up|CLCN1,1180:up|NLGN3,54413:up|C10orf54,64115:up|CAV2,858:down|CASP10,843:up|RXFP4,339403:up|CEACAM6,4680:down|SLC5A11,115584:down|SLC16A7,9194:down|SLC26A9,115019:up|CAV1,857:down|IL6R,3570:down|PCDHB2,56133:down|NAPEPLD,222236:down|SERPINA5,5104:up|ENTPD1,953:down|KCNE3,10008:up|PTGS2,5743:do…
extracellular matrix organization	Biological Process	4.30295e-05	FKBP1A,2280:down|TTR,7276:down|FBLN5,10516:up|MMP10,4319:down|MMP7,4316:down|MMP1,4312:down|COL7A1,1294:up|MMP13,4322:down|SPINK5,11005:up|MUC5AC,4586:down
extracellular structure organization	Biological Process	4.41639e-05	FKBP1A,2280:down|TTR,7276:down|FBLN5,10516:up|MMP10,4319:down|MMP7,4316:down|MMP1,4312:down|COL7A1,1294:up|MMP13,4322:down|SPINK5,11005:up|MUC5AC,4586:down
collagen catabolic process	Biological Process	6.91346e-05	MMP1,4312:down|COL7A1,1294:up|MMP10,4319:down|MMP7,4316:down|MMP13,4322:down
intrinsic component of plasma membrane	Cellular Component	6.97914e-05	SLC5A11,115584:down|CEACAM6,4680:down|SLC2A2,6514:down|CA4,762:up|SLC28A3,64078:down|SLC16A7,9194:down|SLC26A9,115019:up|IL6R,3570:down|CAV1,857:down|PCDHB2,56133:down|KCNE3,10008:up|ABCC8,6833:up|ENTPD1,953:down|CD37,951:up|GALR2,8811:down|NOXA1,10811:up|KCNJ13,3769:down|CLCN1,1180:up|CEACAM5,1048:down|NLGN3,54413:up|CAV2,858:down|RXFP4,339403:up|HRH1,3269:down|PCDHB4,56131:down
collagen metabolic process	Biological Process	7.88888e-05	MMP1,4312:down|COL7A1,1294:up|MMP10,4319:down|IL6R,3570:down|MMP7,4316:down|MMP13,4322:down
extracellular space	Cellular Component	8.63432e-05	TTR,7276:down|CEACAM6,4680:down|FBLN5,10516:up|PCOLCE,5118:up|MMP10,4319:down|LCN2,3934:up|COL7A1,1294:up|SEMA3F,6405:up|IL6R,3570:down|MUC5AC,4586:down|IRF2BPL,64207:up|SERPINA5,5104:up|IL33,90865:down|MMP7,4316:down|ARSG,22901:up|SERPINA3,12:up|SERPINA4,5267:up|CXCL8,3576:down|MMP13,4322:down|TCN1,6947:down|FGL2,10875:down
multicellular organismal catabolic process	Biological Process	9.76466e-05	MMP1,4312:down|COL7A1,1294:up|MMP10,4319:down|MMP7,4316:down|MMP13,4322:down
multicellular organismal macromolecule metabolic process	Biological Process	0.000100739	MMP1,4312:down|COL7A1,1294:up|MMP10,4319:down|IL6R,3570:down|MMP7,4316:down|MMP13,4322:down
integral component of plasma membrane	Cellular Component	0.00011225	SLC5A11,115584:down|CEACAM6,4680:down|SLC2A2,6514:down|SLC28A3,64078:down|SLC16A7,9194:down|SLC26A9,115019:up|IL6R,3570:down|CAV1,857:down|PCDHB2,56133:down|KCNE3,10008:up|ABCC8,6833:up|ENTPD1,953:down|CD37,951:up|GALR2,8811:down|NOXA1,10811:up|KCNJ13,3769:down|CLCN1,1180:up|CEACAM5,1048:down|NLGN3,54413:up|CAV2,858:down|RXFP4,339403:up|HRH1,3269:down|PCDHB4,56131:down
endocytosis involved in viral entry into host cell	Biological Process	0.000121196	CAV1,857:down|CAV2,858:down
receptor-mediated endocytosis of virus by host cell	Biological Process	0.000121196	CAV1,857:down|CAV2,858:down
extracellular region part	Cellular Component	0.000144055	TTR,7276:down|PCOLCE,5118:up|LCN2,3934:up|CA4,762:up|GNAL,2774:down|MRAS,22808:up|MAPK14,1432:up|SPINK5,11005:up|ATP6V1B1,525:up|GSTA2,2939:up|MUC5AC,4586:down|IRF2BPL,64207:up|FKBP1A,2280:down|IL33,90865:down|MMP7,4316:down|METTL7A,25840:up|ARSG,22901:up|SERPINA4,5267:up|SDCBP2,27111:down|FUT3,2525:up|MMP13,4322:down|CEACAM6,4680:down|FBLN5,10516:up|MMP10,4319:down|MMP1,4312:down|SEMA3F,6405:up|…
multicellular organismal metabolic process	Biological Process	0.000180558	MMP1,4312:down|COL7A1,1294:up|MMP10,4319:down|IL6R,3570:down|MMP7,4316:down|MMP13,4322:down
ion transport	Biological Process	0.000209037	SLC5A11,115584:down|LCN2,3934:up|ZACN,353174:down|SLC2A2,6514:down|CA4,762:up|SLC16A7,9194:down|ADD2,119:up|PPFIA4,8497:up|SLC26A9,115019:up|CAV1,857:down|ATP6V1B1,525:up|KCNE3,10008:up|FKBP1A,2280:down|ABCC8,6833:up|PTGS2,5743:down|GALR2,8811:down|GABRP,2568:up|KCNJ13,3769:down|CLCN1,1180:up|NLGN3,54413:up|TCN1,6947:down|SLC1A7,6512:up
caveola assembly	Biological Process	0.000241377	CAV1,857:down|CAV2,858:down
serine-type endopeptidase inhibitor activity	Molecular Function	0.000294726	SERPINA5,5104:up|COL7A1,1294:up|SPINK5,11005:up|SERPINA4,5267:up|SERPINA3,12:up
cell periphery	Cellular Component	0.000314015	SLC2A2,6514:down|CERCAM,51148:up|CA4,762:up|SLC28A3,64078:down|GNAL,2774:down|ARL4C,10123:down|ADD2,119:up|MRAS,22808:up|SPINK5,11005:up|ATP6V1B1,525:up|EMP1,2012:down|PALM3,342979:up|ABCC8,6833:up|NOXA1,10811:up|GABRP,2568:up|CLCN1,1180:up|SDCBP2,27111:down|NLGN3,54413:up|C10orf54,64115:up|SLC1A7,6512:up|CAV2,858:down|CASP10,843:up|RXFP4,339403:up|SLC5A11,115584:down|CEACAM6,4680:down|ZACN,35317…
acrosomal membrane	Cellular Component	0.000359423	SERPINA5,5104:up|CAV1,857:down|CAV2,858:down
peptidase regulator activity	Molecular Function	0.000361384	SERPINA5,5104:up|COL7A1,1294:up|PCOLCE,5118:up|CAV1,857:down|SPINK5,11005:up|SERPINA4,5267:up|SERPINA3,12:up
Table S5: GO results of DEGs
