# Supplementary material for: Heparanase Promotes Tumor Growth and Liver Metastasis of Colorectal Cancer Cells by Activating the p38/MMP1 Axis
Source: Front Oncol. 2019 Apr 2;9:216. doi: 10.3389/fonc.2019.00216 (PMC6454005; doi:10.3389/fonc.2019.00216)
Supplement: Supplementary file 6 [file Table_6.xlsx]

## Sheet: Sheet1
Source	Target	Score
MAPK14	ATP6V1B1	153
	TTR	235
	SLC16A7	222
	ZNF133	277
	SPINK5	197
	IL33	227
	MMP7	261
	MMP13	758
	ZNF740	277
	MRAS	527
	IL6R	211
	SLC2A2	216
	MMP10	210
	CA4	156
	CXCL8	909
	FUT3	193
	FOSL1	940
	ZNF286A	277
	ARL4C	287
	SERPINA5	188
	NOXA1	154
	MMP1	882
	HRH1	326
	ZNF69	277
	POU5F1	692
	TBC1D26	277
PTGS2	CAV1	984
	HSD17B1	208
	MAPK14	986
	FGL2	191
	ARHGEF4	167
	IL33	150
	MMP7	348
	MMP13	381
	LCN2	203
	MMP10	300
	DDIT4	185
	CXCL8	516
	FUT3	577
	FOSL1	272
	MMP1	412
ABCC8	FKBP1A	193
	RAPGEF4	997
	CAV1	236
	PRKAR1A	151
	MAPK14	183
	KCNJ13	392
	TTR	225
	SLC16A7	204
	SLC2A2	779
	FUT3	158
	KCNE3	242
	CLCN1	220
PRKAR1A	ATP6V1B1	563
	TTR	190
	ZNF133	311
	ZNF740	311
	ARSG	164
	GNAL	188
	MRAS	496
	SLC2A2	227
	ZNF286A	311
	ARL4C	242
	ZNF69	311
	TBC1D26	311
CAV1	PRKAR1A	197
	MAPK14	740
	EMP1	151
	MMP13	793
	MMP10	457
	FOSL1	163
	SERPINA5	159
	MMP1	466
	POU5F1	795
Table S6: Top 5 interacted proteins
